# Supplementary material for: Identifying Longitudinal CD4:CD8 Ratio Trajectories Indicative of Chronic Renal Disease Risk among People Living with HIV: An Application of Growth Mixture Models
Source: Viruses. 2023 Jan 29;15(2):385. doi: 10.3390/v15020385 (PMC9963117; doi:10.3390/v15020385)
Supplement: Supplementary file 1 [file viruses-15-00385-s001.zip]

Archive with 1 entries (1 files):
- viruses-2119069-supplementary.pdf
